# Supplementary material for: A de novo, mosaic and complex chromosome 21 rearrangement causes APP triplication and familial autosomal dominant early onset Alzheimer disease
Source: Sci Rep. 2025 Jan 23;15:2912. doi: 10.1038/s41598-025-86645-0 (PMC11759332; doi:10.1038/s41598-025-86645-0)
Supplement: Supplementary file 1 — Supplementary Material 1 [file 41598_2025_86645_MOESM1_ESM.xlsx]

## Sheet: Sheet 1
“A de novo, mosaic and complex chromosome 21 rearrangement causes APP triplication and familial autosomal dominant early onset Alzheimer disease”
Journal: Scientific Reports
Authors: Emma Ehn, Jesper Eisfeldt, Jose M Laffita-Mesa, Håkan Thonberg, Jacqueline Schoumans, Anne M Portaankorva, Matti Viitanen, Anna Lindstrand, Inger Nennesmo and Caroline Graff
Corresponding author: Emma Ehn, Karolinska Institutet, Division for Neurogeriatrics, Centre for Alzheimer Research, Department of Neurobiology, Care Sciences and Society, Stockholm, Sweden. Karolinska University Hospital Solna, Unit for Hereditary Dementias, Stockholm, Sweden
		PLATE 1 BKP2					PLATE 2 BKP2						PLATE 1 RPP30					PLATE2 RPP30
Tissue		Concentration	Accepted droplets	Positives	Negatives		Concentration	Accepted droplets	Positives	Negatives	Mean conc		Concentration	Accepted droplets	Positives	Negatives		Concentration	Accepted droplets	Positives	Negatives	Mean conc		VAF	Mosaicism	Tissue
Head of pancreas		394	14890	4240	10650		350	16942	4362	12580	372		3567	14864	14147	717		3124	17407	16184	1223	3345		11	22	Head of pancreas
Skeletal muscle (left thigh)		137	16595	1824	14771		142	15449	1762	13687	140		1262	16613	10929	5684		1257	15701	10305	5396	1259		11	22	Skeletal muscle (left thigh)
Thyroid (left)		136	15840	1729	14111		129	16177	1676	14501	132		799	16771	8266	8505		759	15495	7366	8129	779		17	34	Thyroid (left)
Heart muscle left chamber		162	15441	1986	13455		162	17372	2241	15131	162		707	15230	6878	8352		601	18464	7382	11082	654		25	50	Heart muscle left chamber
Heart muscle atrium		174	16176	2228	13948		174	16553	2279	14274	174		746	16556	7775	8781		672	19175	8344	10831	709		25	49	Heart muscle atrium
Heart muscle right chamber		109	16487	1465	15022		107	17124	1495	15629	108		470	15964	5260	10704		489	17994	6115	11879	479		23	45	Heart muscle right chamber
Skin		15	16993	211	16782		14	17997	212	17785	14		96	17524	1377	16147		77	19244	1215	18029	87		17	33	Skin
Thalamus		23	16635	323	16312		19	16725	271	16454	21		152	16573	2007	14566		160	18323	2330	15993	156		14	27	Thalamus
Thyroid right		41	15207	527	14680		40	17475	589	16886	41		182	15540	2232	13308		161	18411	2349	16062	171		24	48	Thyroid right
Kidney right		463	16159	5259	10900		402	16895	4893	12002	433		1272	15182	10034	5148		1140	18988	11785	7203	1206		36	72	Kidney right
Kidney left		898	14255	7610	6645		879	15218	8007	7211	888		1995	15682	12806	2876		1713	16725	12827	3898	1854		48	96	Kidney left
Adrenal gland (R1)		170	16369	2203	14166		178	15010	2104	12906	174		1612	14726	10984	3742		1463	16578	11798	4780	1537		11	23	Adrenal gland (R1)
Adrenal gland left		300	16053	3612	12441		311	16780	3896	12884	305		1500	16439	11845	4594		1363	17493	11999	5494	1431		21	43	Adrenal gland left
Lymph nodule		332	16822	4134	12688		306	17133	3921	13212	319		984	16832	9542	7290		913	16168	8725	7443	949		34	67	Lymph nodule
Liver right		298	16599	3717	12882		303	14041	3192	10849	301		1423	16655	11688	4967		1319	17716	11942	5774	1371		22	44	Liver right
Body of pancreas		49	16161	658	15503		52	17488	757	16731	50		358	15853	4156	11697		356	17020	4448	12572	357		14	28	Body of pancreas
Aorta		39	16990	560	16430		45	17123	639	16484	42		289	17430	3801	13629		253	16980	3284	13696	271		16	31	Aorta
Basilar artery		83	15819	1079	14740		39	18878	614	18264	61		301	17229	3892	13337		269	17819	3641	14178	285		21	43	Basilar artery
Trachea white		155	15771	1941	13830		64	17841	948	16893	109		780	15979	7748	8231		687	17555	7766	9789	734		15	30	Trachea white
Spleen		703	16984	7641	9343		557	17807	6712	11095	630		2383	16524	14344	2180		1771	17886	13918	3968	2077		30	61	Spleen
Lung left		353	16445	4266	12179		347	18738	4790	13948	350		1219	16046	10355	5691		1837	18226	14402	3824	1528		23	46	Lung left
Lung right apical		187	16215	2384	13831		192	17776	2682	15094	190		639	15385	6445	8940		785	16878	8220	8658	712		27	53	Lung right apical
Trachea red		85	15561	1084	14477		83	17223	1177	16046	84		359	15330	4028	11302		365	17349	4629	12720	362		23	46	Trachea red
Subcutaneous fat		32	15794	423	15371		21	17922	311	17611	26		173	15433	2110	13323		154	18267	2238	16029	163		16	32	Subcutaneous fat
Bone marrow		848	17044	8752	8292		925	17906	9750	8156	886		2409	16164	14078	2086		2389	17772	15440	2332	2399		37	74	Bone marrow
Adrenal gland (R2)		166	16944	2236	14708		139	18831	2100	16731	153		1421	16320	11445	4875		1352	17780	12146	5634	1387		11	22	Adrenal gland (R2)
Parietal cortex lat		135	16778	1814	14964		123	17327	1717	15610	129		1132	16092	9942	6150		1108	17832	10881	6951	1120		11	23	Parietal cortex lat
Frontal pole		83	15615	1059	14556		73	18547	1121	17426	78		403	17041	4940	12101		399	18152	5224	12928	401		19	39	Frontal pole
Pariteal lobe med		128	17045	1757	15288		111	18899	1703	17196	120		932	15734	8607	7127		920	17146	9300	7846	926		13	26	Pariteal lobe med
Substantia nigra		70	16384	948	15436		66	18483	1012	17471	68		523	16652	5972	10680		439	18327	5706	12621	481		14	28	Substantia nigra
Cerebellum		249	16119	3075	13044		501	17678	6130	11548	375		2178	16678	14058	2620		2552	18862	16706	2156	2365		16	32	Cerebellum
Pituitary		113	15429	1412	14017		196	17410	2667	14743	154		903	14864	7963	6901		937	19080	10477	8603	920		17	34	Pituitary
Temporal pole		45	15922	592	15330		40	19616	649	18967	42		435	16517	5106	11411		395	19538	5575	13963	415		10	20	Temporal pole
Amygdala		82	15821	1061	14760		132	18872	1997	16875	107		573	9051	3492	5559		618	19473	7955	11518	596		18	36	Amygdala
Olf bulb		73	16487	998	15489		77	16900	1068	15832	75		432	14849	4563	10286		408	17542	5136	12406	420		18	36	Olf bulb
Meninges		121	16307	1593	14714		101	15892	1305	14587	111		699	13929	6239	7690		574	16335	6306	10029	636		17	35	Meninges
Cingulate Gyrus (ant)		89	15607	1140	14467		68	16884	945	15939	78		769	15625	7498	8127		667	16763	7257	9506	718		11	22	Cingulate Gyrus (ant)
Insular cortex		44	16822	614	16208		41	17361	600	16761	43		360	15954	4210	11744		228	16470	2905	13565	294		14	29	Insular cortex
Occipital cortex		74	16115	977	15138		72	14854	880	13974	73		750	16562	7806	8756		583	17273	6750	10523	666		11	22	Occipital cortex
Lentiform nucleus		28	15161	356	14805		27	18411	416	17995	27		182	15966	2284	13682		153	18198	2221	15977	167		16	33	Lentiform nucleus
Hippocampus		87	17093	1221	15872		136	17659	1929	15730	112		822	14837	7460	7377		794	16348	8024	8324	808		14	28	Hippocampus
Caudate nucleus		69	14918	846	14072		71	18436	1077	17359	70		441	15085	4720	10365		348	17725	4538	13187	395		18	35	Caudate nucleus
